# Supplementary material for: Cellular Model of Malignant Transformation of Primary Human Astrocytes Induced by Deadhesion/Readhesion Cycles
Source: Int J Mol Sci. 2022 Apr 19;23(9):4471. doi: 10.3390/ijms23094471 (PMC9103552; doi:10.3390/ijms23094471)
Supplement: Supplementary file 1 [file ijms-23-04471-s001.zip]

Archive with 1 entries (1 files):
- ijms-1513917-Supplementary Materials.pdf
